# Supplementary material for: Unconscious Local Motion Alters Global Image Speed
Source: PLoS One. 2014 Dec 15;9(12):e112804. doi: 10.1371/journal.pone.0112804 (PMC4266498; doi:10.1371/journal.pone.0112804)
Supplement: S1 Data — A data file containing psychometric data and speed discrimination thresholds reported in Experiments 1 and 2. (XLSX) [file pone.0112804.s001.xlsx]

## Sheet: Sheet1
	Experiment 1: Speed discrimination thresholds
	Speed Discrimination Thresholds for Rotational motion
	Number of elements						2							4							6							8
						Obs1	Obs2	Obs3	Obs4	Obs5	Obs6		Obs1	Obs2	Obs3	Obs4	Obs5	Obs6		Obs1	Obs2	Obs3	Obs4	Obs5	Obs6		Obs1	Obs2	Obs3	Obs4	Obs5	Obs6
	Elements removed					0.2834	0.3793	0.2949	0.3738	0.2756	0.2799		0.3349	0.2993	0.2291	0.1922	0.3112	0.2442		0.2274	0.2226	0.2218	0.1943	0.2316	0.1992		0.1392	0.1562	0.1507	0.1661	0.2154	0.1723
	Elements Masked with CFS					0.1876	0.22	0.1795	0.1731	0.2397	0.2266		0.1552	0.1768	0.1899	0.1556	0.1681	0.172		0.1457	0.1487	0.1261	0.1688	0.1618	0.1606		0.1449	0.1552	0.1813	0.1775	0.1519	0.1896
	Elements replaced with CFS					0.2765	0.2892	0.2636	0.3265	0.2339	0.3702		0.377	0.2921	0.2565	0.2631	0.2356	0.2654		0.2693	0.2484	0.2196	0.2397	0.2192	0.1985		0.1558	0.1554	0.1506	0.175	0.2067	0.1478
	Speed Discrimination Thresholds for Frontoparallel motion
	Number of elements						2							4							6							8
						Obs1	Obs2	Obs3	Obs4	Obs5	Obs6		Obs1	Obs2	Obs3	Obs4	Obs5	Obs6		Obs1	Obs2	Obs3	Obs4	Obs5	Obs6		Obs1	Obs2	Obs3	Obs4	Obs5	Obs6
	Elements removed					0.335	0.353	0.4027	0.3217	0.2433	0.2588		0.3367	0.3666	0.4255	0.3563	0.3941	0.2572		0.237	0.263	0.3492	0.2516	0.2268	0.2612		0.1425	0.1599	0.1765	0.1952	0.1447	0.1768
	Elements Masked with CFS					0.2205	0.1534	0.1977	0.1972	0.2094	0.1935		0.1893	0.1592	0.1942	0.2004	0.1803	0.1461		0.1507	0.1611	0.1543	0.1734	0.1561	0.1653		0.1216	0.1281	0.1547	0.1341	0.1903	0.173
	Elements replaced with CFS					0.3969	0.3187	0.427	0.3655	0.2854	0.3235		0.3407	0.4346	0.2594	0.3591	0.3751	0.2807		0.2574	0.2039	0.1773	0.1911	0.2768	0.2011		0.1476	0.1476	0.1605	0.1328	0.1936	0.2065
	CFS mask Control Experiment
		Speed	Obs1	Obs2	Obs3	Obs4	Obs5	Obs6		Obs1	Obs2	Obs3	Obs4	Obs5	Obs6		Obs1	Obs2	Obs3	Obs4	Obs5	Obs6		Obs1	Obs2	Obs3	Obs4	Obs5	Obs6
		1	0.5	0.38	0.66	0.38	0.56	0.36		0.48	0.46	0.48	0.56	0.58	0.44		0.42	0.62	0.36	0.42	0.52	0.42		0.46	0.58	0.46	0.38	0.46	0.46
		1.5	0.48	0.48	0.4	0.58	0.56	0.52		0.52	0.54	0.44	0.54	0.64	0.4		0.56	0.36	0.4	0.64	0.48	0.4		0.4	0.52	0.58	0.52	0.4	0.58
		2	0.6	0.52	0.38	0.44	0.52	0.62		0.44	0.38	0.4	0.36	0.52	0.44		0.6	0.5	0.58	0.44	0.54	0.54		0.64	0.66	0.54	0.52	0.54	0.48
		2.5	0.38	0.48	0.46	0.48	0.56	0.56		0.44	0.62	0.4	0.38	0.46	0.48		0.46	0.48	0.5	0.58	0.54	0.5		0.54	0.42	0.58	0.62	0.44	0.56
		3	0.4	0.56	0.42	0.52	0.56	0.42		0.54	0.62	0.48	0.46	0.38	0.52		0.58	0.5	0.4	0.42	0.56	0.5		0.5	0.38	0.64	0.5	0.36	0.56
		3.5	0.4	0.54	0.5	0.64	0.4	0.46		0.44	0.6	0.38	0.52	0.54	0.5		0.56	0.58	0.46	0.44	0.54	0.56		0.54	0.38	0.64	0.48	0.58	0.48
		4	0.48	0.44	0.46	0.48	0.4	0.5		0.6	0.44	0.54	0.56	0.58	0.62		0.36	0.46	0.54	0.38	0.64	0.58		0.52	0.38	0.42	0.56	0.42	0.36
		4.5	0.6	0.48	0.64	0.64	0.66	0.64		0.64	0.54	0.5	0.48	0.48	0.52		0.54	0.6	0.42	0.52	0.42	0.46		0.54	0.48	0.4	0.58	0.48	0.46
		5	0.6	0.36	0.64	0.44	0.4	0.4		0.58	0.36	0.56	0.6	0.38	0.64		0.48	0.5	0.58	0.56	0.56	0.56		0.52	0.48	0.56	0.52	0.56	0.48
	Experiment 2: Perceived speed and awareness 4
		Psychometric functions
					Same Speed						Fast and Slow Speeds						Fast and Slow Speeds CFS mask
		Speed	Obs1	Obs2	Obs3	Obs4	Obs5		Obs1	Obs2	Obs3	Obs4	Obs5		Obs1	Obs2	Obs3	Obs4	Obs5
		1	0.04	0.02	0.14	0	0		0.04	0.04	0.04	0	0.04		0.06	0.36	0.36	0	0
		1.5	0.26	0.16	0.3	0.2	0		0.36	0.36	0.06	0	0		0.04	0.06	0.36	0	0
		2	0.36	0.24	0.3	0.26	0.3		0.04	0.04	0.4	0.04	0.18		0.04	0.06	0.5	0.04	0.1
		2.5	0.5	0.5	0.36	0.3	0.26		0.4	0.4	0.56	0.12	0.1		0.06	0.04	0.24	0.12	0.1
		3	0.4	0.56	0.4	0.3	0.5		0.36	0.36	0.26	0.26	0.28		0.36	0.36	0.3	0.2	0.26
		3.5	0.5	0.66	0.5	0.5	0.76		0.36	0.36	0.3	0.18	0.18		0.3	0.36	0.5	0.16	0.2
		4	0.56	0.76	0.66	0.76	0.8		0.46	0.46	0.4	0.3	0.3		0.56	0.8	0.56	0.16	0.3
		4.5	0.6	0.8	0.66	0.76	0.76		0.86	0.86	0.7	0.46	0.46		0.5	0.96	0.26	0.48	0.56
		5	0.76	0.86	0.56	1	0.9		0.9	0.9	0.7	0.76	0.8		0.7	0.86	0.5	0.78	0.64
		5.5	0.66	0.96	0.66	0.88	1		0.96	0.96	0.66	1	0.74		0.86	1	0.7	0.96	1
		6	0.7	0.96	0.76	0.96	1		1	0.9	0.56	0.96	1		0.7	0.96	0.5	1	1
		Mean	SEM						Mean	SEM					Mean	SEM
PSE values from fits		3.19	0.034						4.05	0.05303					4.13	0.05548
